# Supplementary material for: Post-Mortem Extracorporeal Membrane Oxygenation Perfusion Rat Model: A Feasibility Study
Source: Animals (Basel). 2023 Nov 15;13(22):3532. doi: 10.3390/ani13223532 (PMC10668677; doi:10.3390/ani13223532)
Supplement: Supplementary file 1 [file animals-13-03532-s001.zip]

Archive with 3 entries (3 files):
- Supplements.pdf
- VideoS1.mp4
- VideoS2.mp4
